# Supplementary material for: Distinct regulation of ATM signaling by DNA single-strand breaks and APE1
Source: Nat Commun. 2024 Aug 7;15:6517. doi: 10.1038/s41467-024-50836-6 (PMC11306256; doi:10.1038/s41467-024-50836-6)
Supplement: Supplementary file 4 — Source Data [file 41467_2024_50836_MOESM4_ESM.zip]

Archive with 2 entries (2 files):
- Source data_Zhao_revision3_final.xlsx
- __MACOSX/._Source data_Zhao_revision3_final.xlsx
